# Supplementary material for: Math skills and microstructure of the middle longitudinal fasciculus: A developmental investigation
Source: PLoS One. 2025 Jun 11;20(6):e0324802. doi: 10.1371/journal.pone.0324802 (PMC12157344; doi:10.1371/journal.pone.0324802)
Supplement: S1 File — S1 Table. PMT performance scores (accuracy and reaction time) as a function of age group and across three levels of difficulty for addition, subtraction, multiplication, and division tasks. S2 Table. DTI metrics (FA, AD, RD, and MD) in bilateral MdLF, as a function of age group. S3 Table. Pearson r and p-values for the correlations among DTI metrics (FA, AD, RD, and MD) in bilateral MdLF. S4 Table. Descriptive statistics (mean, SD) for PMT accuracy as a function of age group and across three levels of difficulty for addition, subtraction, multiplication, and division tasks. S5 Table. Descriptive statistics (mean, SD) for PMT reaction time as a function of age group and across three levels of difficulty for addition, subtraction, multiplication, and division tasks. S6 Table. Results of ANOVA analyses for PMT accuracy across three levels of difficulty for addition, subtraction, multiplication, and division tasks in children, adolescents, and adults. S7 Table. Results of ANOVA analyses for PMT reaction time across three levels of difficulty for addition, subtraction, multiplication, and division tasks in children, adolescents, and adults. S8 Table. Descriptive statistics (mean, SD) for DTI metrics (FA, AD, RD, and MD) in children, adolescents, and adults. S9 Table. Results of ANOVA analyses for DTI metrics (FA, AD, RD, and MD) in children, adolescents, and adults. S10 Table. Table Results of between-group comparison (t-test) for DTI metrics in the left and right MdLF. S11 Table. Results of linear regression models for each PMT performance score (accuracy, reaction time) and DTI metric (FA, AD, RD, and MD). S12 Table. Results of linear regression models for each PMT performance score (accuracy, reaction time) and DTI metric (FA, AD, RD, and MD) – model statistics. S13 Table. Pearson r and p-values for the correlations between PMT accuracy and DTI metric (FA, AD, RD, and MD) before and after controlling for age. S14 Table. Pearson r and p-values for the correlations betw [file pone.0324802.s001.zip]

Archive with 31 entries (30 files):
- Supporting information_update210525/
- Supporting information_update210525/S14 Table.Pearson r and p-values for the correlations between PMT reaction time and DTI metric (FA, AD, RD, and MD) before and after controlling for age.pdf
- __MACOSX/Supporting information_update210525/._S14 Table.Pearson r and p-values for the correlations between PMT reaction time and DTI metric (FA, AD, RD, and MD) before and after controlling for age.pdf
- Supporting information_update210525/S12 Table.Results of linear regression models for each PMT performance score (accuracy, reaction time) and DTI metric (FA, AD, RD, and MD) ΓÇô model statistics.pdf
- __MACOSX/Supporting information_update210525/._S12 Table.Results of linear regression models for each PMT performance score (accuracy, reaction time) and DTI metric (FA, AD, RD, and MD) ΓÇô model statistics.pdf
- Supporting information_update210525/S7 Table.Results of ANOVA analyses for PMT reaction time across three levels of addition, subtraction, multiplication, and division tasks in children, adolescents, and adults.pdf
- __MACOSX/Supporting information_update210525/._S7 Table.Results of ANOVA analyses for PMT reaction time across three levels of addition, subtraction, multiplication, and division tasks in children, adolescents, and adults.pdf
- Supporting information_update210525/.DS_Store
- __MACOSX/Supporting information_update210525/._.DS_Store
- Supporting information_update210525/S6 Table.Results of ANOVA analyses for PMT accuracy across three levels of addition, subtraction, multiplication, and division tasks in children, adolescents, and adults.pdf
- __MACOSX/Supporting information_update210525/._S6 Table.Results of ANOVA analyses for PMT accuracy across three levels of addition, subtraction, multiplication, and division tasks in children, adolescents, and adults.pdf
- Supporting information_update210525/S11 Table.Results of linear regression models for each PMT performance score (accuracy, reaction time) and DTI metric (FA, AD, RD, and MD).pdf
- __MACOSX/Supporting information_update210525/._S11 Table.Results of linear regression models for each PMT performance score (accuracy, reaction time) and DTI metric (FA, AD, RD, and MD).pdf
- Supporting information_update210525/S1 Table.PMT performance scores (accuracy and reaction time) across three levels of addition, subtraction, multiplication, and division tasks, and age of the participants.xlsx
- __MACOSX/Supporting information_update210525/._S1 Table.PMT performance scores (accuracy and reaction time) across three levels of addition, subtraction, multiplication, and division tasks, and age of the participants.xlsx
- Supporting information_update210525/S9 Table.Results of ANOVA analyses for DTI metrics (FA, AD, RD, and MD) in children, adolescents, and adults.pdf
- __MACOSX/Supporting information_update210525/._S9 Table.Results of ANOVA analyses for DTI metrics (FA, AD, RD, and MD) in children, adolescents, and adults.pdf
- Supporting information_update210525/S10 Table.Table Results of between-group comparison (t-test) for DTI metrics in the left and right MdLF.pdf
- __MACOSX/Supporting information_update210525/._S10 Table.Table Results of between-group comparison (t-test) for DTI metrics in the left and right MdLF.pdf
- Supporting information_update210525/S5 Table.Descriptive statistics (mean, SD) for PMT reaction time across three levels of addition, subtraction, multiplication, and division tasks in children, adolescents, and adults.pdf
- __MACOSX/Supporting information_update210525/._S5 Table.Descriptive statistics (mean, SD) for PMT reaction time across three levels of addition, subtraction, multiplication, and division tasks in children, adolescents, and adults.pdf
- Supporting information_update210525/S13 Table.Pearson r and p-values for the correlations between PMT accuracy and DTI metric (FA, AD, RD, and MD) before and after controlling for age.pdf
- __MACOSX/Supporting information_update210525/._S13 Table.Pearson r and p-values for the correlations between PMT accuracy and DTI metric (FA, AD, RD, and MD) before and after controlling for age.pdf
- Supporting information_update210525/S4 Table.Descriptive statistics (mean, SD) for PMT accuracy across three levels of addition, subtraction, multiplication, and division tasks in children, adolescents, and adults.pdf
- __MACOSX/Supporting information_update210525/._S4 Table.Descriptive statistics (mean, SD) for PMT accuracy across three levels of addition, subtraction, multiplication, and division tasks in children, adolescents, and adults.pdf
- Supporting information_update210525/S2 Table.Values of the DTI metrics (FA, AD, RD, and MD) in bilateral MdLF, and age of the participants.xlsx
- __MACOSX/Supporting information_update210525/._S2 Table.Values of the DTI metrics (FA, AD, RD, and MD) in bilateral MdLF, and age of the participants.xlsx
- Supporting information_update210525/S8 Table.Descriptive statistics (mean, SD) for DTI metrics (FA, AD, RD, and MD) in children, adolescents, and adults.pdf
- __MACOSX/Supporting information_update210525/._S8 Table.Descriptive statistics (mean, SD) for DTI metrics (FA, AD, RD, and MD) in children, adolescents, and adults.pdf
- Supporting information_update210525/S3 Table.Pearson r and p-values for the correlations btween DTI metrics (FA, AD, RD, and MD) in bilateral MdLF.pdf
- __MACOSX/Supporting information_update210525/._S3 Table.Pearson r and p-values for the correlations btween DTI metrics (FA, AD, RD, and MD) in bilateral MdLF.pdf
