# Supplementary material for: Math skills and microstructure of the middle longitudinal fasciculus: A developmental investigation
Source: PLoS One. 2025 Jun 11;20(6):e0324802. doi: 10.1371/journal.pone.0324802 (PMC12157344; doi:10.1371/journal.pone.0324802)
Supplement: S1 File — S1 Table. PMT performance scores (accuracy and reaction time) as a function of age group and across three levels of difficulty for addition, subtraction, multiplication, and division tasks. S2 Table. DTI metrics (FA, AD, RD, and MD) in bilateral MdLF, as a function of age group. S3 Table. Pearson r and p-values for the correlations among DTI metrics (FA, AD, RD, and MD) in bilateral MdLF. S4 Table. Descriptive statistics (mean, SD) for PMT accuracy as a function of age group and across three levels of difficulty for addition, subtraction, multiplication, and division tasks. S5 Table. Descriptive statistics (mean, SD) for PMT reaction time as a function of age group and across three levels of difficulty for addition, subtraction, multiplication, and division tasks. S6 Table. Results of ANOVA analyses for PMT accuracy across three levels of difficulty for addition, subtraction, multiplication, and division tasks in children, adolescents, and adults. S7 Table. Results of ANOVA analyses for PMT reaction time across three levels of difficulty for addition, subtraction, multiplication, and division tasks in children, adolescents, and adults. S8 Table. Descriptive statistics (mean, SD) for DTI metrics (FA, AD, RD, and MD) in children, adolescents, and adults. S9 Table. Results of ANOVA analyses for DTI metrics (FA, AD, RD, and MD) in children, adolescents, and adults. S10 Table. Table Results of between-group comparison (t-test) for DTI metrics in the left and right MdLF. S11 Table. Results of linear regression models for each PMT performance score (accuracy, reaction time) and DTI metric (FA, AD, RD, and MD). S12 Table. Results of linear regression models for each PMT performance score (accuracy, reaction time) and DTI metric (FA, AD, RD, and MD) – model statistics. S13 Table. Pearson r and p-values for the correlations between PMT accuracy and DTI metric (FA, AD, RD, and MD) before and after controlling for age. S14 Table. Pearson r and p-values for the correlations betw [file pone.0324802.s001.zip › Supporting information_update210525/S1 Table.PMT performance scores (accuracy and reaction time) across three levels of addition, subtraction, multiplication, and division tasks, and age of the participants.xlsx]

## Sheet: PMT performance
S1 Table. PMT performance scores (accuracy and reaction time) across three levels of addition, subtraction, multiplication, and division tasks, and age of the participants
Participant ID	Age	Age group	ACC ADD1	ACC ADD2	ACC ADD3	ACC SUB1	ACC SUB2	ACC SUB3	ACC MUL1	ACC MUL2	ACC MUL3	ACC DIV1	ACC DIV2	ACC DIV3	RT ADD1	RT ADD2	RT ADD3	RT SUB1	RT SUB2	RT SUB3	RT MUL1	RT MUL2	RT MUL3	RT DIV1	RT DIV2	RT DIV3
1	11	1	0.95	0.78	0.62	0.89	0.82	0.25	0.87	0.67	0.6	0.74	0.5	1	2.14	8.22	9.49	2.18	6.66	15.72	5.3	14.23	13.93	4.19	12.87	21.66
2	10	1	0.98	1	0.44	0.98	0.65	0.33	0.92	0.81	0.38	0.98	0.37	0.14	1.59	3.76	4.75	1.71	4.62	5.04	2.12	5.27	6.52	1.71	3.91	3.93
3	29	3	0.95	0.91	0.89	0.89	0.93	0.75	0.98	0.88	0.83	0.98	1	1	1.14	3.75	8.89	1.41	6.35	10.03	1.36	5.15	13.11	1.35	6.04	12.95
4	14	2	0.93	0.95	0.6	0.97	0.79	0.56	0.94	0.76	0.33	0.86	0.82	0.7	1.21	3.93	8.29	1.28	4.49	8.49	1.51	4.65	9.26	1.55	4.21	7.65
5	15	2	0.93	0.71	0.5	0.93	0.88	0.4	0.96	0.78	0.33	0.75	0.27	0.25	2.01	4.79	7.59	2.54	9.7	13.29	3.3	7.05	11.97	4	6.83	9.07
6	11	1	0.9	0.83	0.5	0.96	0.88	1	0.92	0.33	0.5	0.95	0.67	0.5	2.62	9.35	16.77	3.44	8.6	25.18	2.73	17.03	27.58	3.96	10.57	17.56
7	14	2	0.88	0.77	0.56	0.95	0.65	0.46	0.95	0.8	0.33	1	0.6	0.2	1.58	4.1	6.09	1.86	3.53	6.79	1.78	5.41	7.13	2.12	5.35	5.91
8	12	1	0.94	0.9	0.5	0.92	0.8	1	0.88	0.75	0	0.97	1	1	2.29	8.07	13.95	3.25	10.39	26.7	2.39	19.8	29.88	2.52	16.15	0.06
9	10	1	1	1	1	0.97	1	1	0.97	1	0	1	1	0	2.38	7.95	15.42	2.53	8.19	29.73	2.63	12.84	32.17	2.39	17.41	3.14
11	10	1	0.91	0.89	1	1	0.92	0.83	0.89	0.44	0.75	0.96	0.5	0.33	2.4	4.53	8.13	2.46	7.18	12.62	3.07	9.05	17.35	3.26	9.39	7.84
12	14	2	0.93	0.53	0.52	0.84	0.58	0.23	0.89	0.26	0.29	0.77	0.38	0.27	1.75	5.11	3.66	2.19	4.27	1.76	2.9	1.99	2.16	3.64	2.59	1.51
13	16	2	0.95	0.87	0.57	1	1	0.33	1	0.89	0	0.89	0.67	0.67	2.18	5.29	11.13	3.46	9.13	25.43	2.08	8.18	18.77	2.92	10.76	20.57
14	13	1	0.93	0.89	0.88	0.97	0.91	1	0.94	0.6	0	1	0.25	0.5	2.93	8.64	8.97	2.82	7.69	22.7	5.13	14.89	15.49	3.95	19.57	23.7
15	22	3	0.92	1	0.89	1	0.9	0.75	1	1	1	0.98	1	0.83	1.53	4.26	9.21	1.87	7.42	12.56	1.78	8.47	11.66	1.84	5.6	9.53
16	17	2	0.96	1	0.93	0.96	0.88	1	1	1	1	0.98	1	1	1.6	4.56	6.24	1.62	5.04	7.13	1.66	5.11	14.36	1.68	9.59	13.7
17	13	1	0.98	1	0.89	0.98	0.86	1	1	1	0.5	0.9	1	1	1.67	4.12	9.07	1.93	11.03	16.77	1.94	6.49	16.05	1.95	8.45	30.13
18	12	1	0.86	0.94	1	0.93	0.73	0.75	1	1	0.33	0.95	1	0	2.34	4.72	10.97	2.69	6.42	13.49	2.59	9.19	16.49	3.82	10.62	23.37
19	11	1	0.87	0.92	0.73	0.96	0.91	0.73	1	0.92	0.83	0.92	0.92	0.67	2.07	3.13	5.55	1.77	3.73	7.53	2.76	7.29	12.67	3.56	7.24	13.91
20	11	1	0.94	1	0.78	1	1	0.8	1	0.8	0.8	0.91	1	1	1.67	6.44	8.08	1.98	6.04	13.73	2.57	7.91	13.66	2.34	10	19.46
21	13	1	0.9	0.73	0.33	1	0.82	0	0.94	0.5	0.33	0.91	0.62	0.4	2.03	5.25	8.59	2.25	6.95	10.85	2.56	6.32	20.46	2.54	9.07	12.94
22	17	2	0.98	0.88	0.73	0.89	0.87	0.44	0.91	0.67	0.8	0.98	0.67	0.67	1.22	3.12	7.02	1.8	5.32	9.15	1.47	5.21	12.68	1.47	8.67	11.73
23	17	2	0.96	0.76	0.93	0.96	0.89	0.5	0.97	0.81	0.62	0.96	0.8	0.73	1.05	2.94	5.76	1.29	4.13	10.03	1.17	5.29	11.37	1.32	5.45	7.98
24	16	2	0.96	0.87	0.82	0.93	0.86	0.75	1	0.73	0.71	0.96	0.57	0.6	0.99	2.67	4.88	1.04	3.97	9.58	0.97	5.28	10.89	1.1	5.88	11.89
25	15	2	0.96	0.94	0.91	0.98	0.93	1	1	0.92	1	0.93	1	1	1.65	5.15	6.93	1.8	5.19	11.34	2.01	5.76	11.13	1.75	5.42	12.26
26	11	1	0.89	0.67	0.43	0.89	0.71	0.33	0.8	0.62	0.25	0.64	0.5	0	2.38	8.56	10.99	2.7	11.3	13.38	4.13	10.91	14.2	3.78	10.26	13.86
27	10	1	0.97	0.67	0.31	0.86	0.43	0.15	0.95	0.23	0	0.55	0.14	0.18	2.45	5.5	5.79	3.88	5.7	6.11	3.53	6.18	7.71	3.78	5.99	6.85
28	17	2	1	0.88	0.95	0.92	0.89	0.62	0.99	0.65	0.62	0.94	0.89	0.53	0.96	3.1	4.48	1.2	2.94	5.83	1.05	4.44	5.31	1.13	4.5	5.59
29	10	1	0.92	0.77	0.88	1	0.89	1	0.91	1	0.67	0.95	1	0.75	1.61	6.1	9.85	1.84	8.71	14.26	1.69	7.78	15.4	1.91	7.14	18.4
30	14	2	0.94	1	0.91	0.98	0.92	0.86	1	1	1	0.98	1	1	1.41	5.05	7.44	1.69	5.32	12.07	1.67	8.91	13.12	1.59	9.69	11.53
31	21	3	0.98	1	0.88	0.94	0.89	0.9	0.89	0.89	0.57	0.93	0.92	0.62	1.11	2.68	5.07	1.41	4.28	8.4	1.44	3.82	10.84	1.83	6.39	11.11
32	16	2	0.96	0.6	0.54	0.9	0.6	0.25	0.98	0.73	0.44	0.98	0.77	0.33	1.51	4.2	5.7	1.61	3.8	8.67	1.43	5.3	9.32	1.37	5.97	7.05
33	24	3	0.91	0.89	0.8	0.95	0.79	0.56	0.97	0.91	0.4	0.98	0.67	0.33	1.6	4.54	7.28	1.85	5.55	8.66	2.07	6.63	11.04	1.76	6.64	9.89
34	13	1	0.97	0.79	1	0.96	0.89	1	0.96	0.75	0	0.97	1	0.75	2.63	6.23	10.15	3.13	8.26	23.04	3.58	13.52	24.15	2.48	20.47	12.93
35	14	2	0.92	0.93	1	0.96	0.96	0.75	0.98	0.83	0.5	0.91	1	0.62	1.23	2.96	6.71	1.59	3.54	9.59	1.68	6.82	11.21	1.71	5.13	9.59
36	12	1	0.97	0.93	0.78	0.97	1	0.75	1	1	0.33	0.97	0.88	1	2.2	5.23	8.09	2.24	5.99	11.38	1.89	7.27	25.44	2.44	7.94	19.97
37	12	1	0.91	0.88	0.64	1	0.92	0.8	0.91	0.67	0	0.98	1	0.67	1.69	4.73	7.97	2.28	5.82	14.05	2.19	7.61	15.64	1.96	7.49	10.94
38	22	3	0.98	1	0.9	1	0.88	0.67	0.96	0.85	0.75	0.98	1	0.83	1.38	4.27	7.71	1.58	4.44	12.86	1.73	6.81	7.74	1.69	5.94	12.04
39	22	3	0.96	0.9	0.77	0.91	0.69	0.4	0.98	0.85	0.56	0.92	1	0.8	1.36	4.3	6.17	1.67	5.08	8.53	1.73	6.14	9.19	1.47	4.64	8.17
40	17	2	0.99	0.89	0.82	0.99	0.83	0.55	0.98	0.9	0.5	0.94	0.95	0.56	0.99	3.01	5.09	1.04	3.43	7.34	1.09	3.61	8.59	1.1	4.17	8.84
41	24	3	0.95	0.89	0.71	0.98	0.73	0.67	0.9	0.87	0.71	0.9	1	0.33	1.3	4.32	5.84	1.62	7.5	13.32	1.5	5.43	10.66	2.64	7.9	11.41
42	16	2	0.96	0.86	0.55	1	0.94	0.67	0.98	0.83	1	0.93	0.92	0.6	1.35	3.73	7.75	1.62	4.79	8.99	1.23	4.68	14.28	1.86	7.07	16.16
43	13	1	0.97	0.97	0.92	1	0.9	0.7	1	0.89	1	1	1	0.71	1.13	2.58	6.67	1.44	3.77	8.54	1.3	4.52	9.77	1.38	4.84	10.85
44	26	3	0.97	0.97	0.89	0.96	0.94	0.88	1	0.88	1	0.99	0.96	0.85	0.76	2.85	4.79	0.87	2.51	4.81	0.82	2.48	7.66	0.82	3.17	6.18
45	23	3	1	0.91	0.77	0.98	0.87	0.83	0.92	0.85	0.75	0.86	0.67	0.5	1.6	3.86	6.25	1.93	5.39	12	1.94	6.44	15.47	2.2	9.33	6.69
46	25	3	0.96	0.77	0.57	1	0.91	0.5	0.98	0.75	0.67	0.97	0.29	0.5	1.52	6.07	11.39	1.72	7.71	15.13	1.72	7.18	13.96	2.23	10.98	18.29
47	28	3	0.97	0.84	0.79	0.96	0.78	0.3	0.98	0.69	0.5	0.88	0.73	0.57	1.17	3.28	5.73	1.4	4.41	8.5	1.63	6.45	7.59	1.82	4.9	10.82
48	22	3	1	0.85	0.92	0.95	0.86	1	0.93	1	0.86	0.9	1	1	1.52	4.17	7.31	1.87	6.05	10.69	1.72	5.53	11.45	1.57	6.72	17.56
49	25	3	0.99	0.94	1	0.96	1	0.92	0.96	1	0.88	0.94	0.95	0.86	0.84	2.22	5.35	1.07	3.94	6.88	1.01	3.46	9.4	1.08	3.72	10.93
50	13	1	0.85	0.93	0.78	0.94	0.92	0.5	0.92	0.8	0.5	0.97	0.83	0.71	1.91	5.37	9.68	2.21	5.85	20.62	3.32	8.53	20.78	2.88	11.81	11.33
51	13	1	0.92	0.82	0.67	0.92	0.92	0.75	1	0.75	0.25	0.96	0.67	0	2.12	7.43	18.22	2.1	6.31	12.13	3	10.54	15.6	3.05	23.04	13.22
52	13	1	0.75	0.5	0.25	0.8	0.33	0.5	0.78	0.25	0	0.5	0.5	0	4.35	8.52	14.44	11.59	16.28	14.11	5.02	13.37	21.26	13.33	12.26	17.33
53	14	2	0.97	0.86	1	0.98	0.93	1	1	0.86	0.5	0.96	1	1	2.03	3.69	8.68	1.8	5.83	9.17	2.35	8.66	26.73	2.92	13.7	18.87
54	21	3	0.94	0.95	0.62	0.94	0.86	0.56	0.96	0.69	0.6	0.91	1	0.17	1.54	4.01	9.95	1.65	5.43	8.46	1.56	6.32	14.57	1.81	5.96	12.59
55	16	2	0.92	0.81	0.42	0.88	0.78	0.5	0.91	0.62	0.71	0.93	0.7	0.2	1.53	4.78	7.03	1.85	4.93	8.87	1.85	6	9.03	1.7	7.5	15.2
56	16	2	0.95	0.92	0.85	0.93	0.89	0.57	0.98	0.92	0.4	0.96	0.73	0.83	1.34	3.2	5.89	1.75	4.51	10.55	1.29	6.09	13.86	1.68	7.41	11.14
57	14	2	0.97	0.87	1	0.96	1	1	1	0.93	0.67	1	1	0.9	1.16	3.64	7.2	1.32	4.36	5.96	1.36	5.51	8.21	1.41	4.78	7.71
ADD – addition, SUB – subtraction, MUL – multiplication, DIV – division, ACC – accuracy, RT – reaction time. 1, 2, and 3 correspond to difficulty levels 1, 2, and 3, respectively. Age groups 1, 2, and 3 correspond to children, adolescents, and adults, respectively.
