# Supplementary material for: Math skills and microstructure of the middle longitudinal fasciculus: A developmental investigation
Source: PLoS One. 2025 Jun 11;20(6):e0324802. doi: 10.1371/journal.pone.0324802 (PMC12157344; doi:10.1371/journal.pone.0324802)
Supplement: S1 File — S1 Table. PMT performance scores (accuracy and reaction time) as a function of age group and across three levels of difficulty for addition, subtraction, multiplication, and division tasks. S2 Table. DTI metrics (FA, AD, RD, and MD) in bilateral MdLF, as a function of age group. S3 Table. Pearson r and p-values for the correlations among DTI metrics (FA, AD, RD, and MD) in bilateral MdLF. S4 Table. Descriptive statistics (mean, SD) for PMT accuracy as a function of age group and across three levels of difficulty for addition, subtraction, multiplication, and division tasks. S5 Table. Descriptive statistics (mean, SD) for PMT reaction time as a function of age group and across three levels of difficulty for addition, subtraction, multiplication, and division tasks. S6 Table. Results of ANOVA analyses for PMT accuracy across three levels of difficulty for addition, subtraction, multiplication, and division tasks in children, adolescents, and adults. S7 Table. Results of ANOVA analyses for PMT reaction time across three levels of difficulty for addition, subtraction, multiplication, and division tasks in children, adolescents, and adults. S8 Table. Descriptive statistics (mean, SD) for DTI metrics (FA, AD, RD, and MD) in children, adolescents, and adults. S9 Table. Results of ANOVA analyses for DTI metrics (FA, AD, RD, and MD) in children, adolescents, and adults. S10 Table. Table Results of between-group comparison (t-test) for DTI metrics in the left and right MdLF. S11 Table. Results of linear regression models for each PMT performance score (accuracy, reaction time) and DTI metric (FA, AD, RD, and MD). S12 Table. Results of linear regression models for each PMT performance score (accuracy, reaction time) and DTI metric (FA, AD, RD, and MD) – model statistics. S13 Table. Pearson r and p-values for the correlations between PMT accuracy and DTI metric (FA, AD, RD, and MD) before and after controlling for age. S14 Table. Pearson r and p-values for the correlations betw [file pone.0324802.s001.zip › Supporting information_update210525/S2 Table.Values of the DTI metrics (FA, AD, RD, and MD) in bilateral MdLF, and age of the participants.xlsx]

## Sheet: DTI metrics
S2 Table. Values of the DTI metrics (FA, AD, RD, and MD) in bilateral MdLF, and age of the participants
Participant ID	Age	Age group	FA left MdLF	FA right MdLF	AD left MdLF	AD right MdLF	RD left MdLF	RD right MdLF	MD left MdLF	MD right MdLF
1	11	1	0.293298	0.313695	0.00105533	0.00102944	0.000669704	0.000637722	0.000798246	0.000768294
2	10	1	0.270369	0.292872	0.00111759	0.00104721	0.000732798	0.000662678	0.000861061	0.000790857
3	29	3	0.306301	0.287227	0.00109555	0.00103142	0.00068152	0.000659125	0.000819531	0.000783222
4	14	2	0.276984	0.270109	0.00105548	0.000994817	0.000695121	0.000660321	0.00081524	0.00077182
5	15	2	0.300949	0.283198	0.00104992	0.00097891	0.000660303	0.000640397	0.000790176	0.000753235
6	11	1	0.265572	0.277412	0.00105118	0.0010167	0.000702082	0.000663169	0.000818448	0.000781014
7	14	2	0.281546	0.309879	0.00107742	0.00103447	0.00069761	0.000643362	0.000824212	0.00077373
8	12	1	0.239914	0.278847	0.00101154	0.000988527	0.000704911	0.000655136	0.000807119	0.000766267
9	10	1	0.267855	0.270678	0.00106006	0.000932362	0.000705835	0.000618981	0.000823911	0.000723441
11	10	1	0.293209	0.274624	0.00108848	0.00100075	0.000690243	0.000657846	0.000822988	0.000772147
12	14	2	0.329898	0.295102	0.00106904	0.000996305	0.000638901	0.00063918	0.00078228	0.000758222
13	16	2	0.296879	0.293739	0.00103288	0.000963718	0.000647628	0.000612452	0.000776047	0.00072954
14	13	1	0.29479	0.276156	0.00103123	0.00101298	0.000654957	0.000659222	0.000780383	0.000777141
15	22	3	0.282178	0.25043	0.00103511	0.000990271	0.000675536	0.000674765	0.000795394	0.000779934
16	17	2	0.277591	0.27429	0.00104974	0.00100293	0.000681732	0.000661537	0.000804402	0.000775335
17	13	1	0.287449	0.278149	0.0010408	0.000987063	0.000669841	0.000648698	0.000793492	0.000761486
18	12	1	0.287539	0.294173	0.00101494	0.000996056	0.000650559	0.000635039	0.00077202	0.000755378
19	11	1	0.302112	0.275717	0.00102216	0.000979882	0.000638616	0.000643148	0.000766463	0.000755393
20	11	1	0.29165	0.326839	0.00102165	0.00103353	0.000659511	0.00062944	0.000780223	0.000764135
21	13	1	0.261882	0.284102	0.00104046	0.0010167	0.000702882	0.000663455	0.000815409	0.000781204
22	17	2	0.282441	0.272657	0.00108234	0.00100035	0.000696885	0.000661083	0.000825369	0.00077417
23	17	2	0.278728	0.281571	0.00105012	0.000978825	0.000689539	0.000635626	0.000809731	0.000750026
24	16	2	0.338192	0.304396	0.00113208	0.00100999	0.000670894	0.000635712	0.000824623	0.000760473
25	15	2	0.290716	0.275081	0.001093	0.00102852	0.000696844	0.00067805	0.000828896	0.000794874
26	11	1	0.288439	0.295966	0.0010058	0.000985927	0.000646794	0.000623985	0.000766462	0.000744632
27	10	1	0.263795	0.296604	0.00107925	0.00106761	0.000724785	0.00067832	0.000842939	0.000808083
28	17	2	0.29865	0.267182	0.00103711	0.000980188	0.000651038	0.00064852	0.00077973	0.000759076
29	10	1	0.284249	0.256268	0.00109123	0.000986945	0.000698362	0.000666231	0.000829317	0.000773136
30	14	2	0.287679	0.280497	0.00104471	0.00100955	0.000675974	0.000655729	0.000798886	0.000773668
31	21	3	0.317895	0.332974	0.00107663	0.000993166	0.000657361	0.0005963	0.000797118	0.000728589
32	16	2	0.268666	0.261319	0.000998282	0.000985398	0.000661872	0.000664451	0.000774009	0.000771434
33	24	3	0.274202	0.304223	0.00109002	0.00100535	0.000711036	0.000627848	0.000837364	0.000753683
34	13	1	0.271921	0.281707	0.00108218	0.00102983	0.00072007	0.00067412	0.000840773	0.000792689
35	14	2	0.289353	0.280759	0.00108312	0.000965158	0.000688968	0.000629373	0.000820352	0.000741302
36	12	1	0.278485	0.27023	0.00103541	0.000965858	0.00067128	0.000642069	0.000792656	0.000749999
37	12	1	0.298597	0.277573	0.00101289	0.000935347	0.000640348	0.0006145	0.000764528	0.000721449
38	22	3	0.336654	0.304022	0.0010326	0.000994566	0.000611576	0.000620498	0.000751917	0.000745187
39	22	3	0.284997	0.272408	0.0010181	0.00097444	0.000660306	0.000643675	0.000779569	0.00075393
40	17	2	0.286791	0.266432	0.00106486	0.00101424	0.000682463	0.000676677	0.000809928	0.000789198
41	24	3	0.290387	0.296179	0.00106853	0.001019	0.000676039	0.00064774	0.000806869	0.000771493
42	16	2	0.282267	0.272138	0.00103792	0.000982486	0.000670165	0.000649996	0.000792749	0.000760826
43	13	1	0.302048	0.290548	0.00103174	0.000997856	0.000652665	0.000639872	0.000779024	0.0007592
44	26	3	0.300962	0.303451	0.00101473	0.000972299	0.000637501	0.000611893	0.000763242	0.000732028
45	23	3	0.305297	0.284755	0.00101905	0.000933278	0.000635089	0.000608987	0.000763077	0.000717084
46	25	3	0.282098	0.290407	0.00106186	0.000984403	0.000687059	0.000634643	0.000811993	0.00075123
47	28	3	0.276509	0.283012	0.0010723	0.00101224	0.000704803	0.00065372	0.000827303	0.000773227
48	22	3	0.316873	0.317677	0.00104727	0.000976132	0.000640078	0.00060157	0.000775809	0.000726424
49	25	3	0.303132	0.282104	0.00107027	0.00096613	0.000667862	0.000625512	0.000801999	0.000739051
50	13	1	0.267537	0.263692	0.00106082	0.000969983	0.000698137	0.00064771	0.000819031	0.000755134
51	13	1	0.262843	0.250255	0.00111416	0.00103232	0.000740479	0.000700541	0.000865039	0.000811135
52	13	1	0.325733	0.335445	0.00112696	0.00107318	0.000681256	0.000637991	0.000829823	0.000783052
53	14	2	0.312258	0.316564	0.00106329	0.00102693	0.000654878	0.00062947	0.000791017	0.000761957
54	21	3	0.330137	0.319301	0.0011039	0.00103333	0.00066169	0.000628435	0.000809095	0.000763402
55	16	2	0.322868	0.320346	0.00110133	0.00106577	0.000670745	0.00064449	0.000814273	0.000784918
56	16	2	0.317925	0.335245	0.00109096	0.00106109	0.000666052	0.000632416	0.000807689	0.000775308
57	14	2	0.325927	0.342733	0.00115811	0.00106951	0.000692064	0.000630346	0.000847414	0.000776736
FA – fractional anisotropy, AD – axial diffusivity, RD – radial diffusivity, MD – mean diffusivity, MdLF – middle longitudinal fasciculus. Age groups 1, 2, and 3 correspond to children, adolescents, and adults, respectively.
